# Supplementary material for: BAT26 Only Microsatellite Instability with High Tumor Mutation Burden—A Rare Entity Associated with PTEN Protein Loss and High PD-L1 Expression
Source: Int J Mol Sci. 2022 Sep 14;23(18):10730. doi: 10.3390/ijms231810730 (PMC9504117; doi:10.3390/ijms231810730)
Supplement: Supplementary file 1 [file ijms-23-10730-s001.zip]

Archive with 1 entries (1 files):
- ijms-1894791-supplementary.pdf
